# Supplementary material for: Somatic mutations in CDH1 and CTNNB1 in primary carcinomas at 13 anatomic sites
Source: Oncotarget. 2017 Sep 21;8(49):85680–91. doi: 10.18632/oncotarget.21115 (PMC5689640; doi:10.18632/oncotarget.21115)
Supplement: Supplementary file 2 [file oncotarget-08-85680-s002.xlsx]

## Sheet: CDH1
Supplementary Table 7: Tumor site, mutation name and location, and patient demographics for each CDH1 and CTNNB1 mutation observed in Profile primary carcinomas
Gene	Mutation Name	DNA Sequence Variation	Tumor Site	Gender	Race
CDH1	p.H121fs	c.362_363AC>A	Colon/Rectum	F	White
CDH1	p.E763D	c.2289G>T	Colon/Rectum	M	White
CDH1	p.P708L	c.2123C>T	Colon/Rectum	F	White
CDH1	p.G837R	c.2509G>A	Colon/Rectum	M	White
CDH1	p.V119fs	c.356_356T>TG	Colon/Rectum	F	White
CDH1	p.R124fs	c.371_372GC>G	Colon/Rectum	F	White
CDH1	p.P461fs	c.1382_1383CT>C	Colon/Rectum	F	White
CDH1	p.R124fs	c.371_372GC>G	Colon/Rectum	F	White
CDH1	p.Q699*	c.2095C>T	Colon/Rectum	F	White
CDH1	p.R224S	c.670C>A	Colon/Rectum	M	White
CDH1	p.L46fs	c.138_138G>GGA	Colon/Rectum	M	White
CDH1	p.V475M	c.1423G>A	Colon/Rectum	M	White
CDH1	p.T340M	c.1019C>T	Colon/Rectum	F	White
CDH1	p.N622S	c.1865A>G	Colon/Rectum	M	Black Or African American
CDH1	p.R224H	c.671G>A	Colon/Rectum	M	White
CDH1	p.F423L	c.1267T>C	Colon/Rectum	M	White
CDH1	p.E223K	c.667G>A	Colon/Rectum	M	White
CDH1	p.E648*	c.1942G>T	Colon/Rectum	M	White
CDH1	p.G808*	c.2422G>T	Colon/Rectum	M	White
CDH1	p.P126Rfs*89	c.372delC	Colon/Rectum	M	White
CDH1		c.49-6delC	Colon/Rectum	F	White
CDH1	p.D618G	c.1853A>G	Colon/Rectum	M	White
CDH1	p.V119A	c.356T>C	Colon/Rectum	F	White
CDH1	p.R63*	c.187C>T	Colon/Rectum	M	White
CDH1	p.R734T	c.2201G>C	Colon/Rectum	F	White
CDH1	p.N240S	c.719A>G	Colon/Rectum	M	White
CDH1	p.G879S	c.2635G>A	BLADDER	M	White
CDH1	p.R63*	c.187C>T	BLADDER	F	White
CDH1	p.K179N	c.537A>T	BLADDER	M	White
CDH1	p.A592T	c.1774G>A	BLADDER	M	White
CDH1	p.R54K	c.161G>A	BLADDER	M	White
CDH1	p.H121N	c.361C>A	BLADDER	M	White
CDH1	p.Y302fs	c.904_904T>TA	BLADDER	M	White
CDH1	p.L845V	c.2533C>G	BLADDER	M	White
CDH1	p.S465C	c.1394C>G	BLADDER	M	Black Or African American
CDH1	p.D370N	c.1108G>A	BLADDER	F	White
CDH1	p.R222K	c.665G>A	BLADDER	F	White
CDH1	p.V55fs	c.164_165TG>T	BREAST	F	White
CDH1	p.Q699Hfs*23	c.2097delG	BREAST	F	White
CDH1	p.E512*	c.1534G>T	BREAST	F	White
CDH1	p.K184Rfs*14	c.550_551delAA	BREAST	F	White
CDH1	p.L396fs	c.1188_1189GA>G	BREAST	F	White
CDH1	p.R63Sfs*31	c.183_184insG	BREAST	F	White
CDH1	p.H233fs	c.697_698insA	BREAST	F	White
CDH1	p.R124fs	c.371_371G>GC	BREAST	F	White
CDH1		c.163+1G>T	BREAST	F	White
CDH1		c.2164+3A>C	BREAST	F	Unknown - Declined
CDH1	p.T285fs	c.854_854C>CA	BREAST	F	White
CDH1	p.T576fs	c.1728_1729TG>T	BREAST	F	White
CDH1	p.G441_splice	c.1321_splice	BREAST	F	White
CDH1	p.A567fs	c.1701_1701T>TAC	BREAST	F	White
CDH1	p.D433fs	c.1298_1306ATGGCATTT>AA	BREAST	F	White
CDH1	p.A34Efs*23	c.100_104delGCCGA	BREAST	F	White
CDH1	p.R335*	c.1003C>T	BREAST	F	White
CDH1	p.L139*	c.416T>A	BREAST	F	White
CDH1	p.S649fs	c.1946_1946C>CT	BREAST	F	White
CDH1		c.2164+1_2164+2insT	BREAST	F	White
CDH1	p.S131fs	c.392_392C>CA	BREAST	F	More than One Race
CDH1	p.N809fs	c.2426_2427AT>A	BREAST	F	White
CDH1		c.1565+1G>A	BREAST	F	White
CDH1	p.Q16_splice	c.48_splice	BREAST	F	White
CDH1	p.T340A	c.1018A>G	BREAST	F	White
CDH1	p.E167fs	c.499_499G>GA	BREAST	F	White
CDH1	p.L442fs	c.1324_1326TTG>T	BREAST	F	White
CDH1	p.Q765*	c.2293C>T	BREAST	F	White
CDH1		c.2296-3A>G	BREAST	F	White
CDH1	p.R598Qfs*18	c.1783_1784insCAGAACCT	BREAST	F	White
CDH1	p.L772fs	c.2315_2326TGCACAGGGGCC>T	BREAST	F	White
CDH1	p.A592T	c.1774G>A	BREAST	F	White
CDH1	p.T379_splice	c.1137_splice	BREAST	F	White
CDH1	p.R74*	c.220C>T	BREAST	F	Black Or African American
CDH1	p.W156R	c.466T>C	BREAST	F	Black Or African American
CDH1	p.K184Rfs*14	c.550_551delAA	BREAST	F	White
CDH1	p.R74*	c.220C>T	BREAST	F	White
CDH1	p.P200Hfs*16	c.592_593insAC	BREAST	F	White
CDH1	p.D72fs	c.216_216C>CA	BREAST	F	White
CDH1	p.Q23*	c.67C>T	BREAST	F	White
CDH1	p.Q23*	c.67C>T	BREAST	F	White
CDH1	p.S180Y	c.539C>A	BREAST	F	White
CDH1	p.R335*	c.1003C>T	BREAST	F	White
CDH1	p.E512*	c.1534G>T	BREAST	F	Unknown - Declined
CDH1	p.W526*	c.1578G>A	BREAST	F	White
CDH1	p.R335*	c.1003C>T	BREAST	F	White
CDH1	p.E265V	c.794A>T	BREAST	F	White
CDH1	p.I525fs	c.1573_1574AT>A	BREAST	F	White
CDH1	p.D402N	c.1204G>A	BREAST	F	White
CDH1	p.E185fs	c.555_566AGGCAAGGTTTT>A	BREAST	F	White
CDH1	p.L791fs	c.2373_2378CATGAG>C	BREAST	F	White
CDH1	p.S180fs	c.540_541CA>C	BREAST	F	White
CDH1	p.D313fs	c.939_940CA>C	BREAST	F	White
CDH1	p.S337_splice	c.1009_splice	BREAST	F	White
CDH1	p.A778T	c.2332G>A	BREAST	F	White
CDH1	p.Q23*	c.67C>T	BREAST	F	White
CDH1	p.G775fs	c.2324_2326GCC>G	BREAST	F	White
CDH1		c.2440-10_2441delTCTTCTTTAGAA	BREAST	F	White
CDH1	p.D400N	c.1198G>A	BREAST	F	Unknown - Declined
CDH1		c.2165-1G>T	BREAST	F	White
CDH1	p.A102T	c.304G>A	BREAST	F	White
CDH1	p.E739Sfs*31	c.2211delC	BREAST	F	White
CDH1	p.Q95*	c.283C>T	BREAST	F	White
CDH1	p.I485Sfs*37	c.1448delC	BREAST	F	White
CDH1	p.A634V	c.1901C>T	BREAST	F	White
CDH1		c.1137+2T>A	BREAST	F	White
CDH1	p.S496Cfs*27	c.1482_1483insGT	BREAST	F	White
CDH1	p.E604*	c.1810G>T	BREAST	F	White
CDH1	p.T680Kfs*2	c.2037_2038insAAGTGACT	BREAST	F	White
CDH1	p.N369Tfs*26	c.1098_1099insGACAC	BREAST	F	White
CDH1	p.V55_N56insNFEE	c.164_165insGAATTTTGAAGA	BREAST	M	Black Or African American
CDH1	p.M316Ifs*41	c.943_944insAT	BREAST	F	White
CDH1	p.Q23*	c.67C>T	BREAST	F	White
CDH1	p.E265V	c.794A>T	BREAST	F	White
CDH1	p.P645Hfs*23	c.1913_1914insGACCATTCAGTACAAC	BREAST	F	White
CDH1	p.R54Kfs*5	c.159_160insA	BREAST	F	White
CDH1	p.R598*	c.1792C>T	BREAST	F	White
CDH1	p.R63*	c.187C>T	BREAST	F	White
CDH1	p.D288N	c.862G>A	BREAST	F	White
CDH1	p.R598*	c.1792C>T	BREAST	F	White
CDH1	p.R65Kfs*29	c.190_191insA	BREAST	F	White
CDH1	p.L442S	c.1325T>C	BREAST	F	White
CDH1	p.R63*	c.187C>T	BREAST	F	White
CDH1	p.Y508*	c.1524C>G	BREAST	F	White
CDH1	p.D198fs	c.592_592G>GAC	BREAST	F	White
CDH1	p.E336D	c.1008G>C	BREAST	F	White
CDH1	p.R63*	c.187C>T	BREAST	F	White
CDH1	p.D590G	c.1769A>G	Endometrium	F	White
CDH1	p.N674Y	c.2020A>T	Endometrium	F	White
CDH1	p.V473I	c.1417G>A	Endometrium	F	White
CDH1	p.F189C	c.566T>G	Endometrium	F	White
CDH1	p.R868C	c.2602C>T	Endometrium	F	White
CDH1	p.E864*	c.2590G>T	Endometrium	F	White
CDH1	p.D528E	c.1584C>G	Endometrium	F	White
CDH1	p.A592T	c.1774G>A	Endometrium	F	Unknown
CDH1	p.V736A	c.2207T>C	Endometrium	F	White
CDH1	p.A439T	c.1315G>A	Endometrium	F	White
CDH1	p.E864K	c.2590G>A	Endometrium	F	White
CDH1	p.G712E	c.2135G>A	Endometrium	F	White
CDH1	p.W865R	c.2593T>C	Endometrium	F	White
CDH1	p.D370N	c.1108G>A	Endometrium	F	White
CDH1	p.S306G	c.916A>G	Endometrium	F	White
CDH1	p.P126Rfs*89	c.372delC	Endometrium	F	White
CDH1	p.D370N	c.1108G>A	Endometrium	F	White
CDH1	p.R90W	c.268C>T	Endometrium	F	White
CDH1	p.V454I	c.1360G>A	Endometrium	F	White
CDH1		c.1008+8G>T	Endometrium	F	White
CDH1	p.W409R	c.1225T>C	Endometrium	F	White
CDH1	p.T364S	c.1090A>T	Endometrium	F	White
CDH1	p.D766fs	c.2298_2299CT>C	Esophagus	M	White
CDH1	p.E864fs	c.2590_2598GAATGGGGC>G	Esophagus	F	Asian
CDH1		c.1320+1G>C	Esophagus	M	White
CDH1	p.D257N	c.769G>A	Esophagus	F	White
CDH1	p.P3R	c.8C>G	KIDNEY	M	White
CDH1	p.P172L	c.515C>T	LUNG	M	White
CDH1	p.L619R	c.1856T>G	LUNG	F	White
CDH1	p.T340A	c.1018A>G	LUNG	F	Asian
CDH1	p.D433G	c.1298A>G	LUNG	F	Asian
CDH1	p.S337_splice	c.1009_splice	LUNG	M	White
CDH1	p.P743H	c.2228C>A	LUNG	M	White
CDH1	p.A592T	c.1774G>A	LUNG	M	White
CDH1	p.S19F	c.56C>T	LUNG	F	White
CDH1	p.Q23R	c.68A>G	LUNG	M	Unknown
CDH1	p.A289V	c.866C>T	LUNG	F	White
CDH1	p.A788V	c.2363C>T	LUNG	M	Black Or African American
CDH1	p.T251S	c.751A>T	LUNG	M	White
CDH1	p.R784C	c.2350C>T	LUNG	M	White
CDH1	p.R734T	c.2201G>C	LUNG	F	White
CDH1	p.W409R	c.1225T>C	LUNG	M	White
CDH1	p.Q383H	c.1149G>C	LUNG	F	White
CDH1	p.V832M	c.2494G>A	LUNG	F	Asian
CDH1	p.F626V	c.1876T>G	LUNG	F	White
CDH1	p.P625L	c.1874C>T	LUNG	F	White
CDH1	p.T522I	c.1565C>T	LUNG	F	White
CDH1	p.G716*	c.2146G>T	LUNG	F	White
CDH1	p.I485T	c.1454T>C	LUNG	F	White
CDH1	p.G877E	c.2630G>A	LUNG	F	White
CDH1	p.T227I	c.680C>T	LUNG	F	White
CDH1	p.R800C	c.2398C>T	LUNG	M	White
CDH1	p.A592T	c.1774G>A	OVARY	F	White
CDH1	p.F75L	c.225C>A	OVARY	F	White
CDH1	p.D777N	c.2329G>A	OVARY	F	White
CDH1	p.A130D	c.389C>A	OVARY	F	White
CDH1	p.S105F	c.314C>T	OVARY	F	White
CDH1	p.D860N	c.2578G>A	OVARY	F	White
CDH1	p.T522I	c.1565C>T	PANCREAS	M	White
CDH1	p.I178_splice	c.532_splice	PANCREAS	F	White
CDH1	p.E265Q	c.793G>C	PANCREAS	M	White
CDH1	p.D244G	c.731A>G	PROSTATE	M	White
CDH1	p.A592T	c.1774G>A	PROSTATE	M	White
CDH1	p.T295S	c.884C>G	PROSTATE	M	White
CDH1	p.W409R	c.1225T>C	PROSTATE	M	White
CDH1	p.M246R	c.737T>G	PROSTATE	M	White
CDH1	p.G434R	c.1300G>C	PROSTATE	M	White
CDH1	p.R492T	c.1475G>C	PROSTATE	M	White
CDH1	p.L727F	c.2179C>T	PROSTATE	M	White
CDH1	p.E388K	c.1162G>A	SKIN	F	White
CDH1	p.E223K	c.667G>A	SKIN	M	White
CDH1	p.R779W	c.2335C>T	SKIN	M	White
CDH1	p.R734T	c.2201G>C	SKIN	M	White
CDH1	p.E26K	c.76G>A	SKIN	F	White
CDH1	p.H233Q	c.699C>G	SKIN	F	White
CDH1	p.N256I	c.767A>T	SKIN	F	White
CDH1	p.V365I	c.1093G>A	SKIN	F	White
CDH1	p.G324R	c.970G>A	SKIN	F	White
CDH1	p.Q177_splice	c.531_splice	STOMACH	F	White
CDH1	p.L343G	c.1027_1028delCTinsGG	STOMACH	M	White
CDH1	p.F338fs	c.1013_1014TC>T	STOMACH	M	Unknown - Declined
CDH1	p.E243K	c.727G>A	STOMACH	M	Unknown - Declined
CDH1	p.E223A	c.668A>C	STOMACH	M	White
CDH1	p.S270A	c.808T>G	STOMACH	M	White
CDH1	p.T522_splice	c.1565+1G>A	STOMACH	M	White
CDH1	p.A592fs	c.1774_1775GC>G	STOMACH	F	White
CDH1	p.L742fs	c.2226_2226G>GC	STOMACH	F	White
CDH1	p.K440_splice	c.1320_splice	STOMACH	M	White
CDH1	p.T522_splice	c.1566_splice	STOMACH	M	White
CDH1	p.D221fs	c.662_662A>AT	STOMACH	F	White
CDH1	p.S337_splice	c.1009_splice	STOMACH	F	White
CDH1	p.N405S	c.1214A>G	STOMACH	F	White
CDH1	p.G239R	c.715G>A	STOMACH	M	White
CDH1	p.R63*	c.187C>T	STOMACH	F	White
CDH1	p.P260L	c.779C>T	STOMACH	F	White
CDH1	p.D288N	c.862G>A	STOMACH	F	Asian
CDH1	p.D400N	c.1198G>A	STOMACH	M	Black Or African American
CDH1	p.D257H	c.769G>C	STOMACH	F	White
CDH1	p.K113T	c.338A>C	THYROID	F	Asian
CDH1	p.D676N	c.2026G>A	THYROID	F	White
CDH1	p.R224L	c.671G>T	THYROID	M	White
CDH1		c.1321-4C>G	THYROID	F	White

## Sheet: CTNNB1
Gene	Mutation Name	DNA Sequence Variation	Tumor Site	Gender	Race
CTNNB1	p.T41A	c.121A>G	Colon/Rectum	M	White
CTNNB1	p.S45F	c.134C>T	Colon/Rectum	M	White
CTNNB1	p.S45F	c.134C>T	Colon/Rectum	F	White
CTNNB1	p.S45F	c.134C>T	Colon/Rectum	M	White
CTNNB1	p.T41A	c.121A>G	Colon/Rectum	M	White
CTNNB1	p.S45F	c.134C>T	Colon/Rectum	M	White
CTNNB1	p.S45F	c.134C>T	Colon/Rectum	F	White
CTNNB1	p.D32V	c.95A>T	Colon/Rectum	M	White
CTNNB1	p.S45P	c.133T>C	Colon/Rectum	F	White
CTNNB1	p.S45F	c.134C>T	Colon/Rectum	M	White
CTNNB1	p.R528H	c.1583G>A	Colon/Rectum	M	White
CTNNB1	p.E567*	c.1699G>T	Colon/Rectum	F	Unknown
CTNNB1	p.E568*	c.1702G>T	Colon/Rectum	F	Unknown
CTNNB1	p.R376C	c.1126C>T	Colon/Rectum	F	White
CTNNB1	p.S45P	c.133T>C	Colon/Rectum	F	White
CTNNB1	p.A21T	c.61G>A	Colon/Rectum	M	White
CTNNB1	p.Q203*	c.607C>T	Colon/Rectum	M	White
CTNNB1	p.C619R	c.1855T>C	Colon/Rectum	M	White
CTNNB1	p.D81_splice	c.242_splice	Colon/Rectum	F	White
CTNNB1		c.1524+2T>C	Colon/Rectum	F	White
CTNNB1	p.S721F	c.2162C>T	Colon/Rectum	M	White
CTNNB1	p.G575R	c.1723G>A	Colon/Rectum	M	White
CTNNB1	p.S45F	c.134C>T	Colon/Rectum	F	White
CTNNB1	p.S45P	c.133T>C	Colon/Rectum	F	White
CTNNB1	p.L498fs	c.1493_1493T>TA	Colon/Rectum	M	White
CTNNB1	p.N387K	c.1161T>G	Colon/Rectum	M	White
CTNNB1	p.G410C	c.1228G>T	Colon/Rectum	M	White
CTNNB1	p.T41A	c.121A>G	Colon/Rectum	M	White
CTNNB1	p.R190H	c.569G>A	Colon/Rectum	F	White
CTNNB1	p.S45P	c.133T>C	Colon/Rectum	M	White
CTNNB1	p.R535*	c.1603C>T	Colon/Rectum	F	White
CTNNB1	p.W383R	c.1147T>C	Colon/Rectum	F	White
CTNNB1	p.H737R	c.2210A>G	Colon/Rectum	F	Unknown
CTNNB1	p.N387K	c.1161T>A	Colon/Rectum	M	White
CTNNB1	p.T257I	c.770C>T	Colon/Rectum	M	White
CTNNB1	p.V651M	c.1951G>A	Colon/Rectum	M	Black Or African American
CTNNB1	p.T41A	c.121A>G	Colon/Rectum	M	White
CTNNB1	p.R661Q	c.1982G>A	Colon/Rectum	M	White
CTNNB1	p.T41A	c.121A>G	Colon/Rectum	F	White
CTNNB1	p.T41A	c.121A>G	Colon/Rectum	M	White
CTNNB1	p.T41A	c.121A>G	Colon/Rectum	F	White
CTNNB1	p.R486H	c.1457G>A	Colon/Rectum	F	White
CTNNB1	p.S45F	c.134C>T	Colon/Rectum	F	White
CTNNB1	p.G34V	c.101G>T	Colon/Rectum	M	White
CTNNB1	p.K335I	c.1004A>T	Colon/Rectum	M	White
CTNNB1	p.R587Q	c.1760G>A	Colon/Rectum	M	White
CTNNB1	p.K288N	c.864A>C	Colon/Rectum	M	White
CTNNB1	p.N287S	c.860A>G	Colon/Rectum	M	White
CTNNB1	p.Q395*	c.1183C>T	Colon/Rectum	F	White
CTNNB1	p.G752E	c.2255G>A	Colon/Rectum	F	White
CTNNB1	p.G575R	c.1723G>A	Colon/Rectum	M	White
CTNNB1	p.R542H	c.1625G>A	Colon/Rectum	M	White
CTNNB1	p.SYLD29del	c.84_96GTCTTACCTGGAC>G	Colon/Rectum	M	White
CTNNB1	p.S37F	c.110C>T	BLADDER	M	White
CTNNB1	p.D56N	c.166G>A	BLADDER	M	White
CTNNB1	p.S45F	c.134C>T	BLADDER	F	White
CTNNB1	p.S45P	c.133T>C	BLADDER	M	White
CTNNB1	p.D32H	c.94G>C	BLADDER	M	White
CTNNB1	p.S33C	c.98C>G	BLADDER	M	White
CTNNB1	p.S234F	c.701C>T	BLADDER	M	White
CTNNB1	p.S33F	c.98C>T	BLADDER	M	White
CTNNB1	p.S45del	c.134_136delCTC	BLADDER	M	White
CTNNB1	p.D456H	c.1366G>C	BLADDER	M	White
CTNNB1	p.S37F	c.110C>T	BLADDER	M	White
CTNNB1	p.S33C	c.98C>G	BLADDER	F	White
CTNNB1	p.R124H	c.371G>A	BLADDER	F	White
CTNNB1	p.G34E	c.101G>A	Breast	F	White
CTNNB1	p.RNLS386del	c.1154_1166TCAGGAATCTTTC>T	BREAST	F	White
CTNNB1	p.N121I	c.362A>T	BREAST	F	White
CTNNB1	p.Q476E	c.1426C>G	BREAST	F	White
CTNNB1	p.E399K	c.1195G>A	BREAST	F	White
CTNNB1	p.S33Y	c.98C>A	Endometrium	F	White
CTNNB1	p.G34R	c.100G>A	Endometrium	F	White
CTNNB1	p.S33F	c.98C>T	Endometrium	F	White
CTNNB1	p.S33Y	c.98C>A	Endometrium	F	White
CTNNB1	p.S33Y	c.98C>A	Endometrium	F	White
CTNNB1	p.T41I	c.122C>T	Endometrium	F	White
CTNNB1	p.S37A	c.109T>G	Endometrium	F	White
CTNNB1	p.G34R	c.100G>A	Endometrium	F	White
CTNNB1	p.G34V	c.101G>T	Endometrium	F	White
CTNNB1	p.G34E	c.101G>A	Endometrium	F	White
CTNNB1	p.T41I	c.122C>T	Endometrium	F	White
CTNNB1	p.S45P	c.133T>C	Endometrium	F	White
CTNNB1	p.S37C	c.110C>G	Endometrium	F	White
CTNNB1	p.G34E	c.101G>A	Endometrium	F	White
CTNNB1	p.T41A	c.121A>G	Endometrium	F	White
CTNNB1	p.S37C	c.110C>G	Endometrium	F	White
CTNNB1	p.S37F	c.110C>T	Endometrium	F	White
CTNNB1	p.D32H	c.94G>C	Endometrium	F	White
CTNNB1	p.S33C	c.98C>G	Endometrium	F	White
CTNNB1	p.D32N	c.94G>A	Endometrium	F	White
CTNNB1	p.S33F	c.98C>T	Endometrium	F	White
CTNNB1	p.S37C	c.110C>G	Endometrium	F	White
CTNNB1	p.D32Y	c.94G>T	Endometrium	F	White
CTNNB1	p.G34E	c.101G>A	Endometrium	F	White
CTNNB1	p.D32A	c.95A>C	Endometrium	F	White
CTNNB1	p.G34V	c.101G>T	Endometrium	F	Black Or African American
CTNNB1	p.T41I	c.122C>T	Endometrium	F	White
CTNNB1	p.G34E	c.101G>A	Endometrium	F	White
CTNNB1	p.S37F	c.110C>T	Endometrium	F	Asian
CTNNB1	p.S37F	c.110C>T	Endometrium	F	White
CTNNB1	p.S33Y	c.98C>A	Endometrium	F	White
CTNNB1	p.D32Y	c.94G>T	Endometrium	F	White
CTNNB1	p.T41A	c.121A>G	Endometrium	F	White
CTNNB1	p.D32Y	c.94G>T	Endometrium	F	White
CTNNB1	p.D32Y	c.94G>T	Endometrium	F	White
CTNNB1	p.D32G	c.95A>G	Endometrium	F	White
CTNNB1	p.D32G	c.95A>G	Endometrium	F	White
CTNNB1	p.D32G	c.95A>G	Endometrium	F	White
CTNNB1	p.S33Y	c.98C>A	Endometrium	F	White
CTNNB1	p.S37C	c.110C>G	Endometrium	F	White
CTNNB1	p.S37F	c.110C>T	Endometrium	F	Black Or African American
CTNNB1	p.S37F	c.110C>T	Endometrium	F	White
CTNNB1	p.S37F	c.110C>T	Endometrium	F	White
CTNNB1	p.S33Y	c.98C>A	Endometrium	F	Black Or African American
CTNNB1	p.S33F	c.98C>T	Endometrium	F	White
CTNNB1	p.G34E	c.101G>A	Endometrium	F	White
CTNNB1	p.T41A	c.121A>G	Endometrium	F	White
CTNNB1	p.D32N	c.94G>A	Endometrium	F	White
CTNNB1	p.G34E	c.101G>A	Endometrium	F	White
CTNNB1	p.T41I	c.122C>T	Endometrium	F	White
CTNNB1	p.S33F	c.98C>T	Endometrium	F	White
CTNNB1	p.S45F	c.134C>T	Endometrium	F	White
CTNNB1	p.D32Y	c.94G>T	Endometrium	F	White
CTNNB1	p.D32G	c.95A>G	Endometrium	F	White
CTNNB1	p.D32Y	c.94G>T	Endometrium	F	White
CTNNB1	p.G34E	c.101G>A	Endometrium	F	White
CTNNB1	p.S37P	c.109T>C	Endometrium	F	White
CTNNB1	p.D32A	c.95A>C	Endometrium	F	White
CTNNB1	p.W383S	c.1148G>C	Endometrium	F	White
CTNNB1	p.S37F	c.110C>T	Endometrium	F	White
CTNNB1	p.T41A	c.121A>G	Endometrium	F	White
CTNNB1	p.S33C	c.98C>G	Endometrium	F	White
CTNNB1	p.D32N	c.94G>A	Endometrium	F	White
CTNNB1	p.S33P	c.97T>C	Endometrium	F	White
CTNNB1	p.D32Y	c.94G>T	Endometrium	F	White
CTNNB1	p.S33F	c.98C>T	Endometrium	F	White
CTNNB1	p.S37F	c.110C>T	Endometrium	F	White
CTNNB1	p.S33C	c.98C>G	Endometrium	F	White
CTNNB1	p.T41I	c.122C>T	Endometrium	F	White
CTNNB1	p.S37Y	c.110C>A	Endometrium	F	White
CTNNB1	p.S45P	c.133T>C	Endometrium	F	White
CTNNB1	p.D32Y	c.94G>T	Endometrium	F	White
CTNNB1	p.S33Y	c.98C>A	Endometrium	F	White
CTNNB1	p.R528H	c.1583G>A	Endometrium	F	White
CTNNB1	p.G34E	c.101G>A	Endometrium	F	White
CTNNB1	p.R124H	c.371G>A	Endometrium	F	White
CTNNB1	p.T41I	c.122C>T	Endometrium	F	Some Other Race
CTNNB1	p.S37P	c.109T>C	Endometrium	F	White
CTNNB1	p.I631V	c.1891A>G	Endometrium	F	White
CTNNB1	p.S33F	c.98C>T	Endometrium	F	White
CTNNB1	p.SYLD29del	c.84_96GTCTTACCTGGAC>G	Endometrium	F	White
CTNNB1	p.D32H	c.94G>C	Endometrium	F	White
CTNNB1	p.S348Y	c.1043C>A	Endometrium	F	White
CTNNB1	p.S33F	c.98C>T	Endometrium	F	White
CTNNB1	p.T41A	c.121A>G	Endometrium	F	White
CTNNB1	p.G575*	c.1723G>T	Endometrium	F	White
CTNNB1	p.V570G	c.1709T>G	Endometrium	F	Unknown
CTNNB1	p.M731I	c.2193G>T	Endometrium	F	Unknown
CTNNB1	p.G34V	c.101G>T	Endometrium	F	White
CTNNB1	p.S37F	c.110C>T	Endometrium	F	White
CTNNB1	p.D32Y	c.94G>T	Endometrium	F	White
CTNNB1	p.D32Y	c.94G>T	Endometrium	F	White
CTNNB1	p.D32H	c.94G>C	Endometrium	F	White
CTNNB1	p.G34V	c.101G>T	Endometrium	F	White
CTNNB1	p.S45P	c.133T>C	Endometrium	F	White
CTNNB1	p.I507T	c.1520T>C	Endometrium	F	White
CTNNB1	p.R717H	c.2150G>A	Endometrium	F	White
CTNNB1	p.T257I	c.770C>T	Endometrium	F	White
CTNNB1	p.S33F	c.98C>T	Endometrium	F	White
CTNNB1	p.D32N	c.94G>A	Endometrium	F	White
CTNNB1	p.G34R	c.100G>A	Endometrium	F	White
CTNNB1	p.L766M	c.2296C>A	Endometrium	F	White
CTNNB1	p.S33C	c.98C>G	Endometrium	F	White
CTNNB1	p.S37F	c.110C>T	Endometrium	F	White
CTNNB1	p.S37F	c.110C>T	Endometrium	F	White
CTNNB1	p.S33Y	c.98C>A	Endometrium	F	White
CTNNB1	p.S45F	c.134C>T	Endometrium	F	White
CTNNB1	p.T41I	c.122C>T	Endometrium	F	White
CTNNB1	p.R376H	c.1127G>A	Endometrium	F	White
CTNNB1	p.W383S	c.1148G>C	Endometrium	F	Unknown - Not Specified
CTNNB1	p.R717H	c.2150G>A	Endometrium	F	White
CTNNB1	p.G708V	c.2123G>T	Endometrium	F	White
CTNNB1	p.T41I	c.122C>T	Endometrium	F	Black Or African American
CTNNB1	p.D32Y	c.94G>T	Endometrium	F	White
CTNNB1	p.T41I	c.122C>T	Endometrium	F	White
CTNNB1	p.S37Y	c.110C>A	Endometrium	F	White
CTNNB1	p.S33F	c.98C>T	Endometrium	F	White
CTNNB1	p.S37F	c.110C>T	Endometrium	F	White
CTNNB1	p.G34E	c.101G>A	Endometrium	F	White
CTNNB1	p.S37A	c.109T>G	Endometrium	F	White
CTNNB1	p.H36P	c.107A>C	Endometrium	F	White
CTNNB1	p.S37F	c.110C>T	Endometrium	F	White
CTNNB1	p.G34V	c.101G>T	Endometrium	F	White
CTNNB1	p.S33F	c.98C>T	Endometrium	F	White
CTNNB1	p.S45C	c.134C>G	Endometrium	F	White
CTNNB1	p.S33F	c.98C>T	Endometrium	F	White
CTNNB1	p.D32N	c.94G>A	Endometrium	F	White
CTNNB1	p.S45F	c.134C>T	Endometrium	F	Black Or African American
CTNNB1	p.S37A	c.109T>G	Endometrium	F	White
CTNNB1	p.Q28_G34del	c.81_101delACAGTCTTACCTGGACTCTGG	Endometrium	F	White
CTNNB1	p.D32Y	c.94G>T	Endometrium	F	White
CTNNB1	p.S33C	c.98C>G	Endometrium	F	White
CTNNB1	p.T41I	c.122C>T	Endometrium	F	White
CTNNB1	p.E77*	c.229G>T	Endometrium	F	White
CTNNB1	p.F599L	c.1795T>C	Endometrium	F	White
CTNNB1	p.R542H	c.1625G>A	Endometrium	F	White
CTNNB1	p.T41A	c.121A>G	Endometrium	F	White
CTNNB1	p.S33P	c.97T>C	Endometrium	F	White
CTNNB1	p.W66G	c.196T>G	Esophagus	M	White
CTNNB1	p.N287S	c.860A>G	Esophagus	M	White
CTNNB1	p.W383C	c.1149G>T	Esophagus	M	White
CTNNB1	p.S680fs	c.2039_2041GCT>G	Esophagus	F	White
CTNNB1	p.R225C	c.673C>T	Esophagus	F	White
CTNNB1	p.S45F	c.134C>T	Esophagus	M	White
CTNNB1	p.L264S	c.791T>C	KIDNEY	M	White
CTNNB1	p.R565C	c.1693C>T	KIDNEY	F	White
CTNNB1	p.A522T	c.1564G>A	KIDNEY	F	White
CTNNB1	p.S45P	c.133T>C	Lung	F	White
CTNNB1	p.S37F	c.110C>T	Lung	F	White
CTNNB1	p.S37C	c.110C>G	Lung	M	Black Or African American
CTNNB1	p.S37F	c.110C>T	Lung	F	White
CTNNB1	p.S33F	c.98C>T	Lung	F	White
CTNNB1	p.S45F	c.134C>T	Lung	M	White
CTNNB1	p.S33Y	c.98C>A	Lung	F	White
CTNNB1	p.S33C	c.98C>G	Lung	F	White
CTNNB1	p.D32G	c.95A>G	Lung	M	Black Or African American
CTNNB1	p.S45C	c.134C>G	Lung	F	White
CTNNB1	p.M553V	c.1657A>G	LUNG	F	White
CTNNB1	p.M202V	c.604A>G	LUNG	M	White
CTNNB1	p.S45P	c.133T>C	LUNG	F	White
CTNNB1	p.S33Y	c.98C>A	LUNG	F	White
CTNNB1	p.V195L	c.583G>C	LUNG	M	White
CTNNB1	p.S37F	c.110C>T	LUNG	F	White
CTNNB1	p.S45Y	c.134C>A	LUNG	F	Black Or African American
CTNNB1	p.D32G	c.95A>G	LUNG	F	Asian
CTNNB1	p.N586D	c.1756A>G	LUNG	F	Unknown - Declined
CTNNB1	p.S37F	c.110C>T	LUNG	F	White
CTNNB1	p.S37F	c.110C>T	LUNG	F	White
CTNNB1	p.S37F	c.110C>T	LUNG	F	White
CTNNB1	p.S33F	c.98C>T	LUNG	F	White
CTNNB1	p.D32Y	c.94G>T	LUNG	F	White
CTNNB1	p.S37C	c.110C>G	LUNG	F	White
CTNNB1	p.S45F	c.134C>T	LUNG	F	White
CTNNB1	p.R151Qfs*7	c.451_452insAA	LUNG	F	White
CTNNB1	p.S33F	c.98C>T	LUNG	F	White
CTNNB1	p.S37C	c.110C>G	LUNG	M	Asian
CTNNB1	p.Q76E	c.226C>G	LUNG	M	Asian
CTNNB1	p.S33C	c.98C>G	LUNG	F	White
CTNNB1	p.D32N	c.94G>A	LUNG	F	White
CTNNB1	p.E738Q	c.2212G>C	LUNG	F	White
CTNNB1	p.S33Y	c.98C>A	LUNG	F	White
CTNNB1	p.S37C	c.110C>G	LUNG	F	White
CTNNB1	p.T41A	c.121A>G	LUNG	M	White
CTNNB1	p.S37F	c.110C>T	LUNG	F	White
CTNNB1	p.D32Y	c.94G>T	LUNG	F	White
CTNNB1	p.A652V	c.1955C>T	LUNG	F	White
CTNNB1	p.A392S	c.1174G>T	LUNG	M	White
CTNNB1	p.T59A	c.175A>G	LUNG	F	Asian
CTNNB1	p.S33F	c.98C>T	Ovary	F	White
CTNNB1	p.S33C	c.98C>G	Ovary	F	White
CTNNB1	p.S37F	c.110C>T	Ovary	F	White
CTNNB1	p.S37C	c.110C>G	Ovary	F	White
CTNNB1	p.S45P	c.133T>C	Ovary	F	White
CTNNB1	p.S37F	c.110C>T	Ovary	F	White
CTNNB1	p.S33C	c.98C>G	OVARY	F	White
CTNNB1	p.R486H	c.1457G>A	OVARY	F	White
CTNNB1	p.S37F	c.110C>T	OVARY	F	White
CTNNB1	p.S45P	c.133T>C	OVARY	F	White
CTNNB1	p.S45Y	c.134C>A	OVARY	F	White
CTNNB1	p.S33F	c.98C>T	OVARY	F	White
CTNNB1	p.S33C	c.98C>G	OVARY	F	White
CTNNB1	p.S33P	c.97T>C	OVARY	F	White
CTNNB1	p.S37Y	c.110C>A	OVARY	F	White
CTNNB1	p.S37F	c.110C>T	OVARY	F	White
CTNNB1	p.T41A	c.121A>G	OVARY	F	White
CTNNB1	p.S37F	c.110C>T	OVARY	F	White
CTNNB1	p.S33C	c.98C>G	OVARY	F	White
CTNNB1	p.D32N	c.94G>A	Pancreas	F	White
CTNNB1	p.S45P	c.133T>C	Pancreas	M	White
CTNNB1	p.P373A	c.1117C>G	PANCREAS	F	White
CTNNB1	p.T41A	c.121A>G	PANCREAS	F	White
CTNNB1	p.G34V	c.101G>T	PROSTATE	M	White
CTNNB1	p.S37A	c.109T>G	PROSTATE	M	White
CTNNB1	p.D32G	c.95A>G	PROSTATE	M	White
CTNNB1	p.S37A	c.109T>G	PROSTATE	M	White
CTNNB1	p.V62D	c.185T>A	PROSTATE	M	White
CTNNB1		c.1955-5C>G	PROSTATE	M	White
CTNNB1	p.R565C	c.1693C>T	SKIN	F	White
CTNNB1	p.P744S	c.2230C>T	SKIN	M	White
CTNNB1	p.S250F	c.749C>T	SKIN	F	White
CTNNB1		c.1803+8T>C	SKIN	F	White
CTNNB1	p.G34R	c.100G>C	SKIN	M	White
CTNNB1	p.P373S	c.1117C>T	SKIN	M	White
CTNNB1	p.D751N	c.2251G>A	SKIN	M	White
CTNNB1	p.S37C	c.110C>G	Stomach	M	White
CTNNB1	p.G575R	c.1723G>C	STOMACH	M	White
CTNNB1	p.E396D	c.1188A>C	THYROID	F	Asian
